# Supplementary material for: Mycn Is Essential for Pubertal Mammary Gland Development and Promotes the Activation of Bcl11b-Maintained Quiescent Stem Cells
Source: Cells. 2025 Aug 12;14(16):1239. doi: 10.3390/cells14161239 (PMC12384323; doi:10.3390/cells14161239)
Supplement: Supplementary file 1 [file cells-14-01239-s001.zip]

Archive with 1 entries (1 files):
- cells-3771693-supplementary.pdf
